# Supplementary material for: How Do Flemish Laying Hen Farmers and Private Bird Keepers Comply with and Think about Measures to Control Avian Influenza?
Source: Vet Sci. 2024 Oct 5;11(10):475. doi: 10.3390/vetsci11100475 (PMC11512282; doi:10.3390/vetsci11100475)
Supplement: Supplementary file 1 [file vetsci-11-00475-s001.zip]

Archive with 1 entries (1 files):
- vetsci-3137299-supplementary.pdf
